# Supplementary material for: Biological Potential of Polyethylene Glycol (PEG)-Functionalized Graphene Quantum Dots in In Vitro Neural Stem/Progenitor Cells
Source: Nanomaterials (Basel). 2021 May 29;11(6):1446. doi: 10.3390/nano11061446 (PMC8226482; doi:10.3390/nano11061446)
Supplement: Supplementary file 1 [file nanomaterials-11-01446-s001.zip]

Archive with 1 entries (1 files):
- nanomaterials-1220102-supplementary.pdf
